# Supplementary material for: Comparison of Antibiotic Resistance Mechanisms in Antibiotic-Producing and Pathogenic Bacteria
Source: Molecules. 2019 Sep 21;24(19):3430. doi: 10.3390/molecules24193430 (PMC6804068; doi:10.3390/molecules24193430)
Supplement: Supplementary file 1 [file molecules-24-03430-s001.zip]

Archive with 11 entries (11 files):
- Figure S1.docx
- Figure S2.docx
- Figure S3.docx
- Figure S4.docx
- Figure S5.docx
- Figure S6.docx
- Figure S7.docx
- Table S1.xlsx
- Table S2.xlsx
- Table S3.xlsx
- Table S4.xlsx
