# Supplementary material for: Comparison of Antibiotic Resistance Mechanisms in Antibiotic-Producing and Pathogenic Bacteria
Source: Molecules. 2019 Sep 21;24(19):3430. doi: 10.3390/molecules24193430 (PMC6804068; doi:10.3390/molecules24193430)
Supplement: Supplementary file 1 [file molecules-24-03430-s001.zip › Table S1.xlsx]

## Sheet: Sheet1
Table S1. Antibiotic resistance-related strategies in bacteria and fungi. Genes located within the biosynthetic gene cluster are marked with red letters..
Antibiotic	KEGG No.	Strategies	Bacteria/Fungi	Reference and GenBank Accession No.
Kanamycin	D00866	Acetylation (kanM), rRNA methylation (kmr), Transporter (kanJ, kanQ, kanR, kanS)	Streptomyces kanamyceticus	30, 31, AJ582817, AB164642, AB254080
Tobramycin	D00063	Phosphorylation, rRNA methylation (kgmB), Acetylation, Transporter (tobT, tobU)	Streptoalloteichus tenebrarius	30, 32-34, AJ579650, AJ810851
Gentamicin (Garamycin)	D01063	rRNA methylation (gtmF, gtmL), Phosphorylation (gtmJ), Transporter (gtmK)	Micromonospora echinospora	36, 37, AJ575934, AJ628149, AY524043
Sisomicin	D02544	rRNA methylation (sis4, sis9), Phosphorylation (sis17), Transporter (sis26, sis27)	Micromonospora inyoensis	38, FJ160413
G-52 (6-N-methyl-sisomicin)		rRNA methylation (sgm)	Micromonospora zionensis	39-41
G-418 (Geneticin)	C17703	rRNA methylation	Micromonospora rhodorangea	39
Verdamicin		rRNA methylation, Phosphorylation	Micromonospora grisea	42
Sagamicin (Micromicin)	D01821	rRNA methylation	Micromonospora sagamiensis	42
Neomycin	D08260	Phosphorylation (aph/neo-1), Acetylation (aacC8/neo20), Transporter (neo9, neo10)	Streptomyces fradiae	43-45, AJ843080
Paromomycin	D00868	Phosphorylation (parR), Acetylation, Transporter (parT)	Streptomyces rimosus	46, AJ628955
Lividomycin	C18003	Transporter (SliD01.3, SliD01.4, SliD01.5)	Streptomyces lividus	AJ748832
Ribostamycin	D05478	Phosphorylation (rph), Acetylation (aacC8/rbmI), Transporter (rbmE, rbmF)	Streptomyces ribosidificus	47, AJ744850, AJ748131
Butirosin	C17585	Phosphorylation, Transporter (btrW, btrX)	Bacillus circulans	47 - 50, AB097196, AJ847918
Apramycin	D02322	rRNA methylation (kamB), Transporter (aprV, aprW)	Streptoalloteichus tenebrarius	AJ629123
Streptomycin	C00413	Phosphorylation (SGR_5932, SGR_249), Acetylation (SGR_292), Transporter (SGR_5915, SGR_5916)	Streptomyces griseus	54-56, AJ862840, AP009493
Spectinomycin	D00869	Phosphorylation (spcN), rRNA methylation (spcM), Transporter (spcT)	Streptomyces spectabilis, S. flavopersicus.	57, 58, EU255259
Hygromycin B	C01925	Phosphorylation (hygA), Transporter (hygV, hygW)	Streptomyces hygroscopicus	60, 61, AJ628642
Hygromycin A (Totomycin)		Phosphorylation (hyg21), Transporter (hyg19, hyg28)	Streptomyces hygroscopicus	62, 63, DQ314862
Istamycin	C17981	rRNA methylation (fmrT/imrA), Transporter (steF24.1?, steF24.27c?, steO22.6?)	Streptomyces tenjimariensis	64, 65, AJ845083
Kasugamycin	C17968	Transporter (kasK, kasL, kasM), Acetylation	Streptomyces kasugaensis	65, 67, AB033992
Fortimicin/Astromicin	D01881	rRNA methylation (fmrO), Transporter (forV)	Micromonospora olivasterospora	65, 68, AJ628421
Validamycin	C12112	Transporter (vldJ), rRNA methylation (vldO)?	Streptomyces hygroscopicus	69, DQ223652
Acarbose	D00216	Phosphorylation (gacK), Transporter (gacX, gacY, gacW)	Streptomyces glaucescens	72, AM409314, Y18523
Streptothricin	(C19786)	Acetylation (sthr/sat/orfE), Transporter (orfW, orfX)	Streptomyces lavendulae	73-75, AB684619, AB684620
Nourseothricin		Acetylation (nat1)	Streptomyces noursei	76, 77, X73149
Methymycin	C11996	rRNA methylation (pikR1, pikR2), Glycosylation (desR), Transporter?	Streptomyces venezuelae	100, 101
Erythromycin	D00140	rRNA methylation (ermE), Phosphorylation, Acetylation, Glycosylation, Transporter*1	Saccharopolyspora erythraea	103-106, AM420293
Oleandomycin	C01946	Glycosylation (oleD, oleG1, oleG2, oleI), Transporter (oleB, oleC)	Streptomyces antibioticus	107-110
Pikromycin	C11999	rRNA methylation (pikR1, pikR2), Glycosylation (desR), Transporter?	Streptomyces venezuelae	100, 101
Narbomycin	C11998	rRNA methylation (pikR1, pikR2), Glycosylation (desR), Transporter?	Streptomyces venezuelae	100, 101
Lankamycin	C15679	Transporter (lkcI, lkcJ, lkmN)	S. rochei	112, NC_004808
Tylosin	D02490	rRNA methylation (tlrA, tlrB, tlrD), Transporter (tlrC)	Streptomyces fradiae	113-116, AF055922
Spiramycin	D05908	rRNA methylation (srmD, srmA), Glycosylation (gimA/mgtA), Transporters (srmB, drrA)	Streptomyces ambofaciens	117, 118, CP012382, AM709783, AM709784
Carbomycin		rRNA methylation (carB/cbm7), Transporter (carA/cbm25, cbm26)	Streptomyces thermotolerans	119, 120, KR818745
Mycinamicin	C15682	rRNA methylation (myrB)	Micromonospora griseorubida	121, 122, AB089954
Tiacumicin B (Lipiarmycin A3)	D09394	Transporter (tiaT1~tiaT4, orf12)	Dactylosporangium aurantiacum	123, HQ011923
Lincomycin	D02346	rRNA methylation (lmrB) , Transporter (lmrA, lmrC)	Streptomyces lincolnensis	126-128, EU124663
Celesticetin		rRNA methylation (clr)	Streptomyces caelestis	129, GQ844764
Hormaomycin		Transporter (hrmU, hrmV)	Streptomyces griseoflavus	131, HQ542230
Tomaymycin		Transporter (tomM)	Streptomyces achromogenes	132, FJ768957
Anthramycin	D02952	DNA repair (orf8), Transporter (orf9, orf10)	Streptomyces refuineus	133, EU195114
Sibiromycin		Transporter (sibF)	Streptomyces sibiricum	134, FJ768674
Pristinamycin I (Streptogramin B)	C11615	Transporter (snbR, ptr), rRNA methylation (erm)	Streptomyces pristinaespiralis	135, 136, FR681999, FR682001
Pristinamycin II (Streptogramin A)		Transporter (snbR, ptr)	Streptomyces pristinaespiralis	135, 136, FR682000
Virginiamycin	D06311	Transporter (varL, varM, varS), Reduction	Streptomyces virginiae	137, 138
Griseoviridin		Transporter (sgvT1, sgvT2, sgvT3)	Streptomyces griseoviridis	139, JX508597
Etamycin (Viridogrisein)		Transporter (sgvT1, sgvT2, sgvT3)	Streptomyces griseoviridis	139, JX508597
Evernimicin		rRNA methylation (evrH, orf6), Transporter (evbB, evrE)	Micromonospora carbonacea	141
Avilamycin		rRNA methylation (aviRa, aviRb), Transporter (aviABC1, aviABC2)	Streptomyces viridochromogenes	142, AF333038
Viomycin	C01540	Phosphorylation (vph), Transporter (vioE)?	Streptomyces species	143, AY263398
Capreomycin	D00135	rRNA methylation (cmnU), phosphorylation (cph), acetylation (cac)?	Saccharothrix mutabilis	144, EF472579
Oxytetracycline	D05322	Ribosome protection (otrA), Transporter (otrB, otrC)	Streptomyces rimosus	155-158, DQ143963
Chlortetracycline	D07689	Ribosome protection (ctcC), Transporter (ctcR, ctcY, ctc2)	Kitasatospora aureofaciens	159, 160, HM627755
Chloramphenicol	D00104	Phosphorylation (cpt), Transporter (cmlF, cmlV), Acetylation, Hydrolase	Streptomyces venezuelae	162-165, NC_018750
Kirromycin		Transporter (kirTI, kirTII), Mutation of target (EF-Tu3)	Streptomyces collinus, S. ramocissimus	173, 174, AM746336
Bicyclomycin		Transporter (bcmT)	Streptomyces cinnamoneus	177, 178
Thiostrepton	D06111	Target modification (rRNA protein)	Streptomyces azureus, S. laurentii	181, 182, FJ652572, FJ494914
Micrococcin P1	C12051	Target modification (rRNA protein, TclQ)	Staphylococcus epidermidis	185, 186, KM613043
Thiocillin	C12052	Target modification (rRNA protein, TclQ, TclT), Transporter (tclW, tclX)	Bacillus cereus	187
Penicillin N/Cephamycin C		β-Lactamase, Penicillin-binding protein, Transporter	Streptomyces clavuligerus	194, 195, CM000913
		β-Lactamase, Penicillin-binding protein, Transporter	Streptomyces cattleya	196, NC_016111
		β-Lactamase, Penicillin-binding protein, Transporter	Nocardia lactamdurans	197, 198
		β-Lactamase, Transporter	Lysobacter lactamgenus	199, X56660
Penicillin G	D05408	Transporter?	Penicillium chrysogenum	200, CM002799
		Transporter?	Aspergillus nidulans	201
Cephalosporin C	C00916	Unknown	Acremonium chrysogenum	AJ404737
Clavulanic acid	C06662	β-Lactamase?, Transporter	Streptomyces clavuligerus	193, 202, 205, 207-210
Thienamycin	C06664	β-Lactamase, Transporter, Acetylation	Streptomyces cattleya	213, 214, AJ421798
Nocardicin A	C01941	Transporter, Acetylation	Nocardia uniformis	218, AY541063
Sulfazecin	C20927	β-Lactamase, Transporter	Pseudomonas acidophila	220, KX757706
Vancomycin	D00926	Transporter (abc), Redirection of peptidoglycan biosynthesis (vanH, vanA, vanX)	Amycolatopsis orientalis	238, 239, HE589771, HQ679900
Balhimycin	C15711	Transporter(abc), Redirection of peptidoglycan biosynthesis (vanH, vanA, vanX)	Amycolatopsis mediterranei, A. balhimycina	244, 245, Y16952
Chloroeremomycin	C12014	Transporter, Redirection of peptidoglycan biosynthesis	Amycolatopsis orientalis	242, 245, CP016174
Teicoplanin	D02142	Transporter (orf16), Redirection of peptidoglycan biosynthesis (orf2, orf3, orf4)	Actinoplanes teichomyceticus	240, 243, AJ605139, AJ632270
A47934	C12016	Transporter (staU), Redirection of peptidoglycan biosynthesis (vanH, vanA, vanX)	Streptomyces toyocaensis	241, U82965
Complestatin	C15695	Transorter (comL)	Streptomyces lavendulae	246
A40926		Transporter (dbv18, dbv19, dbv24, dbv35), D,D-carboxypeptidase (vanYn)	Nonomuraea species	247-249
Pekiskomycin		Transporter (pek40, pek41), Redirection of peptidoglycan biosynthesis (pek2, pek3, pek4, pek5)	Streptomyces sp. WAC1420	250, JX026280
Moenomycin A	C06765	Transporters (moeD5, moeJ5, moeX5, moeP5)	Streptomyces ghanaensis	258, DQ988994
Teichomycin	C12046	Transporter (tchmD5, tchmJ5, tchmX5, tchmP5)	Actinoplanes teichomyceticus	260, KU726098
Daptomycin	D01080	Transporter (dptM, dptN, dptP)	Streptomyces roseosporus	262, 263, AY787762
Friulimicin		Transporters (expA, expB, mem)	Actinoplanes friuliensis	270, AJ488769
Laspartomycin		Transporters (orf14, orf20, orf30)	Streptomyces viridochromogenes	271, HM756254
Surfactin	C12043	Transporters (WV_01080, KO64_01165), Resistance protein (WV34_07040, KO64_06540 )	B. amyloliquefaciens, Bacillus subtilis	272-274, AJ575417, AJ575642, CP011252, CP009611
Locillomycin		Transporter (potA, potB, potC)	Bacillus subtilis	272, 274, KF866134
Amphotericin B	D00203	Transporter (amphG, amphH)	Streptomyces nodosus	278, AF357202
Nystatin	D00202	Transporter (nysG, nysH)	Streptomyces noursei	280, AF263912
Candicidin	C06690	Transporter (canRA, canRB)	Streptomyces griseus	281, 282, AJ300302
Natamycin	C08073	Transporter	Streptomyces chattanoogensis	284, 285, AJ278573, HQ386234
Nisin		Transporter (nisE, nisF, nisG, nisT), Immunity (nisI)	Latococcus lactis	295, HM219853
Subtilin		Transporter (spaE, spaF, spaG, spaT), Immunity (spaI)	Bacillus subtilis	297, BSU09819
Microbisporicin		Transporters (mibT, mibU, mibE, mibF)	Microbispora corallina	298, HM536998
Lacticin 481		Transporter (lctE, lctF, lctG, lctT)	Latococcus lactis	299, U91581
Sublancin		Transporter/immunity (sunT, sunI)	Bacillus subtilis	301, AL009126
Cinnamycin		Transporter (cinT, cinH)	Streptomyces cinnamoneus	305, AJ536588
Actagardine		Transporter (garH, garT, orf16, orf17, orf18)	Actinoplanes garbadinensis	307, FJ547091
Enterocin F4-9		Transporter (enfT), Immunity (enfI)	Enterococcus faecalis	308, LC029806
Polymyxin	D08401	Transporters (pmxC, pmxD)	Paenibacillus polymyxa	316, EU371992
Bacitracin	C15482	Transporters	Bacillus lichenifomis	320, 321, AF007865
A-500359A		Phosphorylation (orf21)	Streptomyces griseus	323, AB476988
A-102395		Phosphorylation (cpr17)	Amycolatopsis species	324, KP995196
D-Cycloserine	D00877	D-alanyl-D-alanine ligase, Membrane protein (Transporter?)	Streptomyces lavendulae	327
Fosfomycin	D04253	Phosphorylation (fomA, fomB)	Streptomyces wedmorensis, Streptomyces fradiae	329, 330
Bleomycin	D03229	Acetylation (blmB), Bleomycin-binding protein (blmA), Transporter (orf7)	Streptomyces verticillus	336-339, AF210249, L26955
Tallysomycin		Acetylation (tlmB), Tallysomycin-binding protein (tlmA), Transporter (tlmT)	Streptoalloteichus hindustanus	340, EF032505
Zorbamycin	D06385	Zorbamycin-binding protein (zbmA), Transporter (orf36, orf37, orf38)	Streptomyces flavoviridis	341, EU670723
Daunorubicin/Doxorubicin	D01264	Transporter (drrA, drrB), DNA repair (drrC), Sequestration (protease)	Streptomyces peucetius	351-354, AF048833, CP022438
Aclacinomycin	C18634	Transporter (acrV, acrW)	Streptomyces galilaeus	356, 357, AF257324
Nogalamycin	C18633	Transporter (snoO?), DNA repair (snorO)	Streptomyces nogalater	358, AJ224512
Landomycin E	C18685	Transporter (lndJ, lndW, lndW2)	Streptomyces globisporus	360, 361, KJ645792, AF080235
Urdamycin A	C12413	Transporter (urdJ, urdJ2)	Streptomyces fradiae	362, AF164960
Jadomycin	C18680	Transporter (mtrA, mtrB)	Streptomyces venezuelae	364
Actinorhodin	C06691	Transporter (actII-orf2, actII-orf3, actVA-orf1)	Streptomyces coelicolor	365, 366, NC_003888
Granaticin	C06799	Transporter (orf15)	Streptomyces violaceoruber	369, 370
Medermycin	C12437	Transport (orf25)	Streptomyces sp. AM-7161	371, AB103463
Mitomycin	D00208	Oxidoreductases (mcrA), Mitomycin-binding protein (mrd), Transporter (mct)	Streptomyces lavendulae	373-376, AF127374
Yatakemycin		Transporter (ytkR6, orf(+3)), DNA repair (ytkR2)	Streptomyces species	377, 378, JF429418
Rebeccamycin	C19701	Transporter (rebT, rebU)	Lechevalieria aerocolonigenes	380, 381, AB071405
Staurosporine	C02079	Transporter?	Streptomyces sp. TP-A0274	382, 383 , AB088119
Indolmycin		Mutation of target (t-RNA synthetase)	Streptomyces griseus	385, KM596502
Chromomycin A3	D02062	Transporter (cmrA, cmrB), DNA repair (cmrX)	Streptomyces griseus	388, 389, AJ578458
Mithramycin	C12389	Transporter (mtrA, mtrB), DNA repair (mtrX)	Streptomyces argillaceus	390, 391, X89899
Thiocoraline	C15727	Thiocoraline-binding protein (tioX), Transporter (tioC, tioD), DNA repair (tioU)	Micromonospora sp. ML1	393, AM113472
Echinomycin/Quinomycin A	C15722	Transporter (qui1, qui2), DNA repair (ecm16/qui10)	Streptomyces lasaliensis, S. griseovariabilis	396, 397, AB211309, JN852959
Triostin A	C15721	Transporter (trsD, trsE), DNA repair (trsM)	Streptomyces triostinicus	398, AB366635
Azinomycin B/Carzinophilin		Transporter (aziE), DNA repair (alkZ), Azinomycin-binding protein (aziR)	Streptomyces sahachiroi	399-401, EU240558
Ficellomycin		Transporter (fic11, fic12, fic14)	Streptomyces ficellus	403, KY454693
Novobiocin	C05080	Transporter (novA), Modification of target (gyrase, gyrBR)	Streptomyces sphaeroides	404, AF170880
Coumermycin A1	C05073	Transporter (cumS), Modification of target (gyrase, gyrBR, parYR )	Streptomyces rishiriensis	406, AF235050
Clorobiocin	C12032	Modification of target (gyrase, gyrBR, parYR)	Streptomyces species	407, AF329398
Neocarzinostatin	D02046	Apoprotein-Sequestration (ncsA), Mycothiol-dependent detoxication, Tranasporter (ncsA1)	Streptomyces carzinostaticus	412, 413, AY117439
C-1027	C11438	Apoprotein (cagA), Transporter (sgcB, sgcB4), DNA repair (sgcB2/orf (-1))	Streptomyces globisporus	414, 415, AY048670
Macromomycin (Auromomycin)		Apoprotein (mcmA)	Streptomyces macromomyceticus	416, 417
Kedarcidin	C21301	Apoprotein (kedA), Transporter (kedX, kedX2)	Streptoalloteichus species	418, 419, JX679499
Maduropeptin	C21292	Apoprotein (mdpA), Transporter (mdpR3), DNA repair (mdpR4)	Actinomadura madurea	420, AY271660
Actinoxanthin		Apoprotein (axnA), transporter, DNA repair	Actinomyces globisporus	423, 425, CP029362
Calicheamicin	C11469	Transporter (calT5), Self-sacrifice proteins (calC, calU16, calU19)	Micromonospora echinospora	423, 424, AF497482
Dynemicin	C11471	Transporter (dynU6, dynT8, dynT10), Dioxygenase (dynE11), Self-sacrifice protein (dynU16)	Micromonospora chersina	425, EF552206
Tiancimycin A		Transporter (tnmT1, tnmT2), Dioxygenase (tnmS1, tnmS2, tnmS3), Self-sacrifice protein (tnmB)	Streptomyces sp. CB03234	426, 427, KT716443
Cyanosporaside		Transporters	Salinispora pacifica, Streptomyces species	429
Tetronomycin		Not detectable	Streptomyces sp. NRRL 11266	432, AB193609
Maklamicin		Transporter (makT1, makT2, makT3)	Micromonospora species	433, LC021382
Abyssomicin		Transporter (abmF1, abmF2, abmF3, abmF4, abmD)	Streptomyces koyangensis SCSIO 5802	435, MG243704
Chlorothricin		Transporter (chlG)	Streptomyces antibioticus	436, DQ116941
Lobophorin		Transporter (lobT1), Resistance (lobT2)	Streptomyces sp. SCSIO01127	437, KC013978
Platensimycin		Transporter (ptmP4), Target replacement/modification (ptmP3)	Streptomyces platensis	441, FJ655920
Platencin		Transporter (ptnP4), Target replacement/modification (ptnP3)	Streptomyces platensis	442, CG398492
Kalimantacin		Enoyl-ACP reductase (batG), Transporter/oxidation (batM)	Alcaligenes sp., Pseudomonas fluorescens	443, 444, GU479979
Rifamycin	D08480	Transporter (rifP, orf21, orf22, orf23 ), Target modification (rpoB)	Amycolatopsis mediterrane	445, AF040570
Holomycin		rRNA methylation (hom12), Transporter (hom8)	Yersinia ruckeri	449
		S-methylation, Transporter (hlmH), Oxydation (hlmI)	Streptomyces clavuligerus	449, 452, DS570652
Salinosporamide A		Mutation of target (proteasome, salI)	Salinispora tropica	453, EF397502
Edeine		Transporter (edeA), Acetylation (edeQ)	Brevibacillus brevis	456, KC771276
Zwittermicin		Transporters (zmaW, zmaX, zmaY), Acetylation (zmaR)	Bacillus cereus, B. thuringiensis	457, 458, FJ430564, HQ846969
Griseofulvin	C06686	Transporter (gsfJ)	Penicillium species	460, GU574478
Mycophenolic acid	D05096	IMP dehydrogenase (mpaF)	Penicillium species	462, 463, HQ731031
*1: The genome of the Saccharopolyspora erythraea contains genes for efflux proteins for chloramphenicol (SACE_0228), daunorubicin (SACE_0206, SACE_0207), lincomycin, camphor (SACE_7237, SACE_7239), fosmidmycin (SACE_3971), bicyclomycin (SACE_2577, SACE_3939, SACE_6077, SACE_7323), tetracycline (SACE_1156, SACE_4211), vancomycin and related glycopeptides (SACE_7320, SACE_2593, SACE_2926), as well…
