# Supplementary material for: Comparison of Antibiotic Resistance Mechanisms in Antibiotic-Producing and Pathogenic Bacteria
Source: Molecules. 2019 Sep 21;24(19):3430. doi: 10.3390/molecules24193430 (PMC6804068; doi:10.3390/molecules24193430)
Supplement: Supplementary file 1 [file molecules-24-03430-s001.zip › Table S2.xlsx]

## Sheet: Sheet1
Table S2. Amino acid sequence similarities of aminoglycoside acetyltransferases from antibiotic producers and pathogens. GenBank accession numbers and abbreviation of the enzymes are shown. The similarity values (E values, number of alignments expected by chance) are calculated as described previously [5]. “over” means that the similarity value is over 1000. Antibiotic producers are marked with r…
	AAA88552, AAC3	CAA51674, nat1	AAA25682, AAC3-IIIb	AA049599, AAC(3)-Ia	CAF60525, AAC6-kanM	AAA98298, AAC6-Ia	AAC41392, AAC6-Ij	AAA87229, AAC6-Ik	AF337947_2, AAC(6)-Im	AAA25688, AAC6-II	CAE50926, AAC6-Iih	CAQ45197, AAC(2')-Ie	AAB17563, AAC(2')-Ic_Eis	NP_216932, AAC-Eis	NP_628362, AAC-Eis-like
AAA88552, AAC3-VIIa		over	1.4e-31	over	over	over	over	over		over	over	over	830	over	over
AAA26685, AAC3-VIIIa	3.1e-61	over	1.4e-28	over	over		over						over	over
AAA25334, AAC3-Ixa	2.8e-68	over			over					over			170	over	over
BAA78619, AAC3-Xa	2.4e-67	over			over							over
CAG34706, AAC3	1e-57	over											140	over	over
BAL15742, orfE	over	3.1e-47	over	0.2		5.4	52	120		38	870	over	over	960	630
CAA51674, nat1	over		360	0.0013		470	28	20		over	43	over	over	over	150
AAA25682, AAC3-IIIb	1.4e-31	360			over					over
CAA25642, AAC3-Iva	1.8e-09		2.1e-09		over						89		94
CAA31895, AAC3-Ⅱa	2.9e-31		3.3e-34		680
AAO49599, AAC3-Ia	over	0.0013	over		over	290		1.7			1.3-02	72		180
AAA88422, AAC3-Ib	over		over		16										16
CAD53575, AAC3-Ic	over	0.066	over		410					over
AAR21614, AAC3-Id	over	0.055	over		0.7						1.1-02				69
AAA26548, AAC3-Ⅱb-Vb	1.2e-26		2.3e-27					over							over
CAA38525, AAC3-Ⅱc	1.1e-34		4.8e-29		over
CAA39184, AAC3IIIa	1.3e-36		6.2e-40		over					over		over		over	over
AAA25683, AAC3-IIIc	6.8e-32		5.9e-73		over
AAA16194, AAC3-ⅤⅠa	3.8e-24		1.3e-25		over
BAD10948, AAC6-kat	over	0.047	over	8.4	8.3e-53	130	700	100	0.00094	0.0012	over	over	over	920	43
BAD11815, AAC6-kac	over	0.78		over	3.6e-67	over	590	180	0.00012	0.0043	84	over	over	over	over
CAF60525, AAC6-kanM	over	1.6	over	over		over	over	over	0.00015	0.00023	120	510	over	over	over
AAA98298, AAC6-Ia	over		over		over		8.9			over			over	610
AAA26550, AACA4	over							290		1.2e-60	360				330
AAA26549, AAC6-Ic	over	1					2.2e-25			over	12			over	over
AAA88548, AAC6-Ie	over						over		1.9e-37		over				370
CAA39038, AAC6-If	over	0.14							over			over
AAA21889, AAC6-Ig	over	3.5				610	3.1e-45			2.9			over
AAC41391, AAC6-Ih	over	230					8.8e-53				13			540	67
AAB63533, AAC6-Ii	over						24			770	3.3e-57			over
AAC41392, AAC6-Ij	over	280								over
AAA87229, AAC6-Ik	over	20
CAA91010, AAC6-Il	over	140					570	4.8		590	3.4e-28	87			over
AAC25500, AAC6-Iq	over						170				2.2e-27
AF337947_2, AAC6-Im	over				0.00015	15	over
AAD03490,AAC6-Ir	over								over					810
AAD03491, AAC6-Is	over						2.7e-49			600	25
AAD03492, AAC6-It	over										8.8
AAD03493, AAC6-Iu	over	6.6				110	1.3e-47		970	680	5.9	1.4	610
AF144881_1, AAC6-Iy	over	7					7.9e-34
AF140221_1, AAC6-Iz	over							2.7e-24		130					over
ACT99625, AAC6-33	580						110		430		2.1e-27
AAA25688, AAC6-II	over	over			0.0013					3.5e-74
CAE50925, AAC6-Iid	over				540	9.6e-26			over	37	6.5e-62		over	over
CAE50926, AAC6-Iih	over	43			120		1.6
ACL37342, AAC6-Ib	over						over		2.6e-14	3.5e-57
AAA25680, AAC6-Ⅱb	over						over		1.5e-15	3.2e-48	97
YP_002791508, AAC6-Ⅱc	over	630							4.8e-16
AF453998_3, ANT3''-AAC6-IId	over								1.6e-14		over
CAE48335, AAC6'-30/AAC6'-Ib'	over				1.5e-05		6.3e-11	2.6e-11	1.2e-12		over	30	67		660
AF355189_2, AAC3-Ib/AAC6'-Ib	over											over
AAA03550, AAC(2')-Ia												0.00012	2.8e-21	140
ATY45723, AAC(2')-Ib												0.00041			over
YP_884847, AAC(2')-Id												4.6	3.5e-49	over
CAQ45197, AAC(2')-Ie	over	over			510										0.19
YP_029001, AAC-Eis												0.0023	15	3.6e-09	0.00078
AAB17563, AAC(2')-Ic_Eis	830				over							0.00065			over
NP_216932, AAC-Eis	over	over										190			3.5e-24
NP_628362, AAC-Eis-like	over	150			over							0.026	over	5.2e-24
1Z4R_A, Homo sapiens Gcn5				0.19
4GS4-A, Homo sapiens, tubulin				over
2VEZ_A, Aspergillus				0.054
3I3G_B, Trypanosoma				0.02
3FIX_D, Thermoplasma									150
4NCZ_C, Vibrio									6.8
3PGP_A, Pseudomonas							over
1YK3_H, Mycobacterium									20
1NSL_F, Bacillus subtilis							170
4C2X, Homo sapiens				over
1OZP_A, Mycobacterium							45
