# Supplementary material for: Comparison of Antibiotic Resistance Mechanisms in Antibiotic-Producing and Pathogenic Bacteria
Source: Molecules. 2019 Sep 21;24(19):3430. doi: 10.3390/molecules24193430 (PMC6804068; doi:10.3390/molecules24193430)
Supplement: Supplementary file 1 [file molecules-24-03430-s001.zip › Table S3.xlsx]

## Sheet: Sheet1
Table S3. Amino acid sequence similarities of aminoglycoside phosphotransferases from antibiotic producers and pathogens. GenBank accession numbers and abbreviation of the enzymes are shown. The similarity values (E values, number of alignments expected by chance) are calculated as described previously [5]. “over” means that the similarity value is over 1000. Antibiotic producers are marked with …
	CAA24743_Aph(4)-Ia	CAF31839_Aph(4)-Ib	BAG22761_Aph(6)-Ia	AAA26443_Aph(3")-Ib	AAB58447_Aph(9)-Ia	AAB66655_Aph(9)-Ib	CAA23892_Aph(3')-IIa	AE004612_1_SM_Aph(3")	AE004828_7_Aph(3')-IIB	CAA24789_Aph(3')-IIIa	CAH58684_Aph(3')-Va	AAX38178_Aph(2")-Ie	CAA37605_Aph(3")-Ia
CAA24743_Aph(4)-Ia			over	890	6		520	74	1.8		0.0084	0.28	over
CAF31839_Aph(4)-Ib	1.9		27		over	over	160		510		0.054	0.00032	20
BAG22761_Aph(6)-Ia		27				230	over	1.4e-12				over	52
CAA29136_Aph(6)-Ib		23	2.7e-55	1.1e-06	14	over		3e-13	over	over	700	over	530
CAA25854_Aph(6)-Ic	160	over	4.4e-08	2.4e-21	over	530	760	1.8e-45	over	over	over	over	27
AAA26443_Aph(3")-Ib	890	over	3.6e-08			56	340
AAB58447_Aph(9)-Ia	6	over		over		3.6e-08		130	21
U70376_3_Aph(6)	over	5.8	1.6e-59	3.4e-09	55	over	over	3e-12	over	over	over	over	over
AAB66655_Aph(9)-Ib		over	230	56	3.6e-08		0.44	780
ABW87797_Aph(9)		over	540	4.7	3.1e-09	9.1e-76	0.25			over	110	over	130
CAA23656_Aph(3')-Ia	6		430				1.8e-30	over	4.8e-29	1.6e-19	1.9e-31	0.0022	2e-17
AAA2641_Aph(3')-Ib	1.7	5.4			0.44	820	2.8e-29
CAA23892_Aph(3')-IIa	520		over			0.94		520		1e-20	630	32	2.2e-23
AE004612_1_SM_Aph(3")	74	590	1.4e-12			780	640
AE004828_7_Aph(3')-IIB	1.8	510	over	850		24	1.5e-46				8.4e-23	3.9	3e-16
CAA24789_Aph(3')-IIIa								690	3.8e-23
WP_063841674_Aph(3')-Iva	68	12	over		18	340		270	2e-27	8.7e-29	1.9e-23	0.38	1.7e-17
CAH58684_Aph(3')-Va		0.054			0.019		4e-24	over	4.8e-25
CAG34043_Aph(3')-Vb		1.2		18				over	2.6e-21	8.9e-20	1.3e-78	0.038	5.2e-26
AAB21326_Aph(3')-Vc	0.24	0.61	over	39	0.44	31			1.2e-26
ACN38351_sis17	21	0.6			0.013	over	2.8e-21	over		3.9e-13	3e-32	5.5	3.7e-16
CAF34039_gtmJ	20	73	over	380	0.29	over	4.7e-17	over	4.8e-17	6.9e-15	1.2e-28	0.092	7.1e-16
CAG44623_Aph_3'_parR	0.16	0.074	over	390	0.0036	65	8.1e-28		2.4e-25
CAA30578_Aph(3')-VIa	73								9.3e-13	3.7e-26	5.8e-14	16	4.6e-07
AAA76822_Aph(3')-VIIa			over	over	380				8.2e-14
AF207840_1_Aph(2")-Iia	0.022	0.4	over	55	260	over	0.15	over		6.6	0.096	1.5e-20	120
AWH59023_Aph(2")-IIIa	0.0034	0.037	190		over	over	180		14	26	14	8.5e-24	140
AAX38178_Aph(2")-Ie	0.091	0.00032					35		2.2
CAA37605_Aph(3")-Ia	over	14	52	over				96	4e-17	5.8e-14	1.1e-21	11
AAA26442_Aph(3")-Ib	890			over		10	2.8e-18	210	2.1e-13	3.9e-12	1.5e-23	4	2.3e-47
ABC68330_Aph(3")-Ic	57	94	720		45	230	6.2e-17	over	3.6e-14				1.9e-35
AEY92434_Aph_Shjg	over	over	80	over	over	1.9	8.5	over	over	over	3.3	690	over
