# Supplementary material for: Comparison of Antibiotic Resistance Mechanisms in Antibiotic-Producing and Pathogenic Bacteria
Source: Molecules. 2019 Sep 21;24(19):3430. doi: 10.3390/molecules24193430 (PMC6804068; doi:10.3390/molecules24193430)
Supplement: Supplementary file 1 [file molecules-24-03430-s001.zip › Table S4.xlsx]

## Sheet: Sheet1
Table S4. Amino acid sequence similarities of aminoglycoside N-acetyltransferases from antibiotic producers and pathogens. GenBank accession numbers and abbreviation of the enzymes are shown. The similarity values (E values, number of alignments expected by chance) are calculated as described previously [5]. “over” means that the similarity value is over 1000. Antibiotic producers are marked with…
	CAE46946_kmr	ACN38338_sis4	ACN38343_sis9	CAF31555_fmrO	CAH60147_imrA	ABC67279_vldO	ABW87807_spcM	BAF80809_npmA	ABR67761_omnU	BAD12551_rmtA	ABY64751_rmtD2	ADA63498_rmtE	AFJ11385_rmtF	AAB95477_ngrB
CAE46946_kmr				9.7e-18		740		over
CAF33037_kamB	over	over	over	over	1.9e-35	over	over	7.9e-13		470	over	over	over	650
CAE06513_gtmF						over
CAF34044_gtmL	2.3e-17		2.8e-18	9.9e-14	over	over	over	over	over		6.8e-14	1e-15	4e-08	3.1e-18
ACN38338_sis4				2.4e-14	630	over	over	over	over		2.7e-13	1.3e-16
ACN38343_sis9				7.1e-18		over	over	over			5.5e-20	4.2e-25
CAF31555_fmrO	9.7e-18	2.4e-14	7.1e-18			over		over		1e-17	4.6e-13
CAH60147_imrA		630				290		4.2e-13	4.8e-28		860	over
ABC67279_vldO	740	over	over	over	290		over	over	over	380	210	over	190	over
ABW87807_spcM		over	over			over		over		over
BAF80809_npmA	over	over	over	over	4.2e-13	over	over		2e-22	over	over	over	over	320
ABR67761_omnU		over			4.8e-28	over		2e-22
BAD12551_rmtA				1e-17			over				9.8e-32
ACL31576_rmtB											3.6e-41	4.5e-34		8.4e-24
BAC81971_rmtB	1.7e-18		8.8e-24	2.1e-17	over	660	over		over	3.2e-95	4.2e-38
BAE48305_rmtC	2.8e-19	4e-19	7.3e-21	2.2e-19	over			over			4.5e-22	2.8e-21		8.5e-21
ABJ53409_rmtD1					600	210					8.5e-103	2.4e-30
ABY64751_rmtD2	8.7e-17		8.4e-22	5e-14				over		9.8e-32		1.6e-32		5e-16
ADA63498_rmtE			4.2e-25								1.6e-32
AFJ11385_rmtF						190					2.1e-36
AGE00988_rmtG		9.1e-12				160	over		550	6.1e-31	6.8e-50	5.8e-26	6.5e-27
AGH19769_rmtH		1e-10									8.9e-35	1.2e-24	6.7e-39	2.4e-24
AAN87711_armA	9e-21			8.4e-24		over	over		460	4.1e-31	9.3e-19	5.7e-19	5.4e-25	4.9e-27
AAA25338_grm	1e-56	5.6e-25	1.1e-101	2.6e-21		over		over	over	1.7e-26		4.6e-25		2.3e-58
AAR98546_grmA					over	over	over			9.2e-23	3.4e-21	1.1e-25	3.5e-22	1.2e-68
AAB95477_ngrB						over
AAB20100_kgmB	5.2e-56	1.1e-14			over	over	over		over	5.1e-18	2.2e-16	2.3e-24	3.1e-19	8.5e-82
AAA26499_kamC	over	over	over	over	1.7e-37		over	7.2e-09	5e-26	over	920	over	over	over
WP_063978071_sgm	8.1e-52	6.7e-21	2.8e-100	5.1e-16	over	over	over	over	over	3e-21	3.6e-21	3.9e-25	3.2e-23	1.1e-55
